# Supplementary material for: Integrative Dissection of Novel Lactate Metabolism-Related Signature in the Tumor Immune Microenvironment and Prognostic Prediction in Breast Cancer
Source: Front Oncol. 2022 Apr 27;12:874731. doi: 10.3389/fonc.2022.874731 (PMC9094627; doi:10.3389/fonc.2022.874731)
Supplement: Supplementary file 2 [file Table_1.xls]

Supplementary Table S1.The result of univariate Cox hazard regression analysis for OS-related LMGs in TCGA-BRCA
id	HR	HR.95L	HR.95H	pvalue
TMEM70	1.013471944	1.005787696	1.021214901	0.000568739
OCRL	1.012157381	1.004831154	1.019537023	0.00111309
MRPS28	1.014814501	1.004450093	1.025285854	0.004989459
PDP1	1.008062646	1.002396235	1.013761088	0.005236118
SLC19A1	1.038588183	1.011332663	1.066578243	0.005262692
LYRM7	1.04507067	1.01037705	1.080955575	0.010488587
AIFM1	1.008027519	1.001862428	1.014230548	0.010636273
CYC1	1.001399313	1.000304021	1.002495805	0.012266859
GOT2	1.002812955	1.000556861	1.005074136	0.014508802
HS6ST2	1.011794912	1.002116676	1.021566619	0.016796174
RRM2B	1.005337462	1.000913672	1.009780803	0.017988914
NDUFB3	1.004867131	1.000687766	1.009063951	0.022413625
CYP27A1	0.995926557	0.992314167	0.999552097	0.027693138
MECP2	1.027509882	1.002914886	1.052708032	0.028132836
PITRM1	1.007145025	1.000687685	1.013644033	0.030049423
CD46	1.002045613	1.000187972	1.003906704	0.030889507
SUCLG1	1.008792718	1.00060135	1.017051145	0.035336449
PNPO	1.002811951	1.00016269	1.005468229	0.037480282
RPS14	0.999061323	0.998176402	0.999947028	0.037789546
SYNJ1	1.03287258	1.001495976	1.065232205	0.039884941
SERAC1	1.05101397	1.001773447	1.102674829	0.042119334
LRPPRC	1.003978531	1.000116567	1.007855407	0.043462287
SOD1	1.00088384	1.000023419	1.001745002	0.044079423
SDHA	1.005519129	1.000048072	1.011020118	0.048015322
RARS2	1.006984016	1.000005657	1.014011072	0.049813927
NDUFAF2	1.008338468	0.999861597	1.016887207	0.053876268
COL4A1	1.000968264	0.999977016	1.001960495	0.055556847
HLA-DRB1	0.99978899	0.999572735	1.000005291	0.055873302
PDSS2	1.006579629	0.999829277	1.013375557	0.056103404
DLD	1.005675364	0.99983638	1.011548446	0.056794852
RB1	1.008148052	0.999708586	1.016658764	0.058489488
PHKG2	0.978152511	0.955858684	1.000966305	0.06040067
RHCE	1.06292201	0.997076316	1.133116072	0.061452424
SLC5A12	1.089687859	0.995655405	1.192600999	0.062125113
COQ2	1.019651019	0.998492593	1.041257801	0.068917417
NDUFB8	0.990368881	0.980080424	1.000765342	0.06931274
JAK2	0.982206037	0.963347417	1.001433835	0.069506764
TMEM126B	1.008863954	0.99920931	1.018611885	0.0720602
COQ9	1.008276082	0.999118207	1.017517898	0.076650014
MRPL3	1.002845654	0.99962077	1.006080943	0.083781437
EARS2	1.009411694	0.998727696	1.020209985	0.08444375
STAT4	0.954313939	0.904247666	1.007152274	0.088987919
RMND1	1.001126283	0.99982028	1.002433993	0.091008891
ADAMTS13	1.058490644	0.990514578	1.131131704	0.093242891
GFM2	1.009640949	0.998378199	1.021030754	0.093664462
NDUFS2	1.002087196	0.999604245	1.004576314	0.099508422
SLC16A8	0.9208811	0.834075807	1.016720535	0.102743487
RHD	0.747757435	0.526454413	1.062088508	0.104478285
ACADM	0.992850491	0.984143913	1.001634095	0.110346343
TP53	1.002775522	0.999362654	1.006200045	0.111062145
SLC25A13	1.007349832	0.99815991	1.016624364	0.117329589
KY	0.689256355	0.430915935	1.102475644	0.120453425
CFH	1.005361102	0.998562041	1.012206457	0.122507603
COG8	1.029762472	0.992107766	1.068846334	0.122812779
TET2	1.024420989	0.992795495	1.057053913	0.131545784
NDUFAF3	0.995967878	0.990587944	1.001377031	0.14373739
NDUFS7	1.014883037	0.994831295	1.03533894	0.146781625
FASTKD2	1.01318829	0.995270276	1.031428886	0.150095048
NDUFS4	1.003324115	0.998712253	1.007957275	0.158013602
TRMT5	0.979128255	0.949829087	1.009331208	0.17358814
ATPAF2	0.97347779	0.936499745	1.011915927	0.173688395
MRPL44	1.006070164	0.997201688	1.015017511	0.180358751
PLEC	1.002403014	0.998866771	1.005951775	0.183150569
ATAD3A	1.005963547	0.997161246	1.01484355	0.184843301
SLC16A3	1.005105495	0.997534555	1.012733896	0.186807876
DNM1L	1.005038507	0.997449297	1.012685461	0.193748688
UQCRC2	1.002287647	0.99882036	1.005766971	0.196224604
NDUFAF4	1.008677394	0.995221702	1.022315011	0.207331737
MPV17	0.987929792	0.969234823	1.006985357	0.212829181
LDHD	1.007023065	0.995991432	1.018176885	0.213031914
ALDH4A1	1.004056544	0.997649655	1.010504579	0.215160373
PNPLA8	1.008815194	0.994725121	1.023104851	0.221336074
LONP1	1.003238151	0.997913528	1.008591185	0.233770532
ACAT1	1.004294375	0.997196576	1.011442695	0.236344396
SCO1	1.019938177	0.986948981	1.054030052	0.239254784
NDUFV1	1.001848397	0.99872556	1.004980999	0.24631073
MDH2	1.000621219	0.999569261	1.001674284	0.247199038
POMT1	1.013660286	0.990245039	1.037629208	0.255180924
CFI	1.00319287	0.997686336	1.008729795	0.256317838
COX10	1.013101506	0.990580802	1.036134215	0.256438259
PNPLA2	0.998413578	0.995640844	1.001194034	0.263162204
COX6B1	0.999569707	0.998806167	1.00033383	0.269645324
COX8A	1.000181009	0.999854793	1.000507332	0.276835782
COX6A2	1.005237002	0.995745132	1.014819353	0.280551327
C1QBP	1.001523987	0.99871111	1.004344786	0.288597445
MRPS14	1.004540169	0.996151048	1.012999938	0.289742813
OGDH	1.002223423	0.998089358	1.006374611	0.292286119
CLPB	1.008424015	0.992781473	1.024313026	0.292939438
SLC25A3	1.002038602	0.998158742	1.005933542	0.303536338
ACAT2	1.005896579	0.994692689	1.017226665	0.303579784
CA5A	1.669269537	0.623617386	4.46822178	0.307746823
MRPS22	1.012375266	0.988641941	1.036678334	0.309543274
SLC25A4	1.006699744	0.993669497	1.019900861	0.315107636
IRAK1	1.000803878	0.999230527	1.002379706	0.316814291
MVK	1.011756557	0.987730669	1.036366859	0.340497634
PNPT1	1.00431284	0.995399668	1.013305824	0.344050961
NDUFA1	1.000591562	0.9993554	1.001829253	0.348433089
FBXL4	1.010294889	0.988774743	1.032283408	0.35115486
GATA1	0.801442714	0.501431732	1.280952886	0.354913944
MYC	1.000549918	0.999360074	1.001741179	0.365168989
SLC16A7	1.031695857	0.962770062	1.105556127	0.376425101
ACAD9	1.005180333	0.993543057	1.016953916	0.384485923
NDUFAF1	1.005429461	0.99320669	1.01780265	0.385572198
NARS2	1.001989428	0.99748172	1.006517508	0.38763205
CHEK2	0.990285848	0.967242432	1.013878247	0.416441776
FOXRED1	1.004638191	0.993397343	1.016006235	0.420215021
TACO1	1.002541503	0.996298052	1.008824079	0.425823004
CALR	0.999888862	0.999612882	1.000164917	0.430032981
SLC7A7	0.992889781	0.975361901	1.010732648	0.432326663
MTO1	1.026321937	0.961400368	1.095627539	0.435814169
UQCRB	1.002176317	0.996667592	1.00771549	0.439506326
NFS1	1.006072162	0.990410892	1.021981082	0.449488292
LIAS	1.011723292	0.981128921	1.043271682	0.456917041
GFM1	1.003908097	0.993612126	1.014310757	0.458343661
POLG2	0.99127119	0.968406508	1.014675721	0.461527011
SURF1	1.001766431	0.997022526	1.006532909	0.466172019
HTRA2	1.00692166	0.98792981	1.026278607	0.477702638
LIPA	0.998741798	0.995213743	1.00228236	0.485613318
CARS2	0.991823478	0.969079226	1.015101537	0.487908939
HMGCL	0.994709936	0.979646963	1.010004515	0.495683173
PDSS1	1.005697036	0.989327764	1.022337151	0.497462422
PMPCB	0.996139473	0.985002188	1.007402687	0.500137649
WARS2	0.995658516	0.9830712	1.008407001	0.502687199
COX16	1.003437111	0.993367694	1.013608598	0.504901521
PDHA1	1.002023612	0.99597018	1.008113837	0.513189689
HBB	1.000833283	0.99822124	1.003452162	0.532165672
B3GALNT2	1.008025981	0.982683757	1.034021749	0.538326646
ISCA1	1.003138083	0.993172164	1.013204005	0.538522948
GYS2	1.062486695	0.871367256	1.295524901	0.549127385
SLC16A1	1.001323572	0.996879641	1.005787313	0.560000376
PC	0.997435031	0.988786528	1.006159179	0.563251595
BCS1L	1.006278979	0.984657181	1.028375564	0.572208936
PLA2G6	0.989704788	0.954394815	1.026321132	0.576635716
SLC25A10	0.997348178	0.988048222	1.006735671	0.578537031
DGUOK	1.001390511	0.996464818	1.006340553	0.580732786
PYGL	1.000950231	0.997545451	1.004366632	0.584839433
NDUFS3	0.997623451	0.989126838	1.006193049	0.585598275
FLI1	0.991986769	0.963672818	1.02113262	0.586066209
LDHA	1.000212918	0.999410849	1.00101563	0.602966154
NDUFV2	0.993476374	0.969160283	1.018402552	0.604689765
SPP1	1.00007495	0.999783564	1.000366421	0.614201595
LIPT1	0.98553274	0.930932801	1.04333501	0.616274842
FKRP	0.987067956	0.935421211	1.041566236	0.63499624
SLC39A8	0.999203675	0.995914277	1.002503939	0.635846471
NDUFA13	0.998056975	0.989649953	1.006535414	0.652251582
TUFM	0.999691083	0.998345046	1.001038934	0.653112688
ISCU	0.997737075	0.987890781	1.007681508	0.654358984
NDUFA9	1.005060429	0.982652326	1.027979519	0.660826667
EMB	0.998547043	0.991588208	1.005554715	0.683638621
NDUFB11	1.000342756	0.998578594	1.002110036	0.703553734
SLC13A3	1.005053552	0.977417902	1.033470576	0.723078755
FARS2	0.99682718	0.979214677	1.014756469	0.726792655
NGLY1	0.995370346	0.969528474	1.021901008	0.729528866
NDUFC2	1.000289985	0.99863606	1.001946649	0.731291214
TARS2	1.001094495	0.994743623	1.007485914	0.736201721
MIPEP	0.998434599	0.98937095	1.00758128	0.736338031
SIL1	1.000903319	0.995626617	1.006207987	0.73778173
LDHAL6B	0.880826819	0.411891865	1.88363974	0.743513267
SLC25A42	1.006922585	0.965117074	1.050538965	0.749830179
COX5A	1.000356345	0.998142458	1.002575143	0.752624345
AARS2	0.996850302	0.976205054	1.017932166	0.767654757
COX4I1	0.999603523	0.996938901	1.002275268	0.770912129
INPP5K	0.997760408	0.982485924	1.013272361	0.775758271
MRPS34	0.999785246	0.99828466	1.001288088	0.77928095
PUS1	0.99629669	0.969073217	1.024284933	0.792955907
TK2	1.00290195	0.981268242	1.02501261	0.794523587
ECHS1	1.000198448	0.998695547	1.001703611	0.795919903
LDHB	1.000049592	0.999658135	1.000441201	0.803936771
NDUFA11	1.001323567	0.990876626	1.011880651	0.804767458
MRPL12	1.000451481	0.996789912	1.0041265	0.809337698
GTPBP3	0.997595095	0.978050128	1.01753064	0.811488944
SDHB	0.999368532	0.994139492	1.004625076	0.813437044
PDHX	0.999125014	0.991777627	1.006526832	0.816190568
MTFMT	1.004786717	0.964885263	1.046338239	0.817334507
VPS13A	0.996021784	0.962513197	1.030696926	0.819413552
KCNN4	0.999627116	0.996373586	1.002891269	0.822584331
PIGA	0.99703867	0.971195033	1.023570009	0.824832872
TCIRG1	1.000375089	0.996658528	1.004105509	0.843454984
POMGNT1	0.999235247	0.991029356	1.007509084	0.855708752
LYST	0.997580046	0.970568599	1.025343237	0.862655235
CHCHD10	0.999638502	0.995084433	1.004213414	0.876665741
DAG1	0.99971785	0.996156514	1.003291917	0.876835882
NDUFB10	0.999887706	0.998420725	1.001356842	0.880833507
NDUFA12	1.00061561	0.992547172	1.008749637	0.881565827
RNASEH1	0.998775157	0.982236003	1.015592801	0.885614122
GAA	1.000220373	0.997204549	1.003245318	0.886275287
NDUFA10	0.999052146	0.986058993	1.012216508	0.887095201
SFXN4	0.999466903	0.991505084	1.007492656	0.896032828
LIPT2	0.996743895	0.949109201	1.04676932	0.896143783
TIMM22	0.998781266	0.978330887	1.019659127	0.908022655
NDUFS8	1.000225393	0.996056917	1.004411314	0.915766476
CPT2	0.999388689	0.98812288	1.010782941	0.915804734
HSD17B10	0.999939975	0.998687918	1.001193602	0.925187524
TSFM	1.000265243	0.993909343	1.006661788	0.935009829
SLC25A19	1.001250087	0.971106428	1.032329421	0.93615623
POLG	1.000432593	0.988025097	1.012995901	0.945845312
POMT2	1.001312853	0.963533164	1.040573866	0.946693217
RHAG	1.01076144	0.709662813	1.439611418	0.952697927
YARS2	1.000332927	0.988964127	1.011832419	0.954482416
SLC25A26	0.998608396	0.947870377	1.052062342	0.95825585
NDUFA8	0.999964401	0.997333994	1.002601746	0.978866626
LDHC	0.998995943	0.926742422	1.076882712	0.979077222
TXN2	0.999965897	0.995973855	1.00397394	0.986668094
UQCRQ	1.000006745	0.998956185	1.001058409	0.98996524
NDUFA4	0.999999062	0.997418888	1.002585911	0.999432457
