# Supplementary material for: Integrative Dissection of Novel Lactate Metabolism-Related Signature in the Tumor Immune Microenvironment and Prognostic Prediction in Breast Cancer
Source: Front Oncol. 2022 Apr 27;12:874731. doi: 10.3389/fonc.2022.874731 (PMC9094627; doi:10.3389/fonc.2022.874731)
Supplement: Supplementary file 3 [file Table_2.xls]

Supplementary Table S2.The result of univariate Cox hazard regression analysis for OS-related LMGs in METABRIC
id	HR	HR.95L	HR.95H	pvalue
SLC16A3	1.20108039	1.124199402	1.283219063	5.68E-08
LDHA	1.336409874	1.197445247	1.491501476	2.26E-07
ISCU	0.742435934	0.658670603	0.83685398	1.08E-06
JAK2	0.630263428	0.523439966	0.758887387	1.11E-06
ACAD9	1.579967041	1.30670163	1.910379381	2.35E-06
SLC19A1	1.345919377	1.185320718	1.528277489	4.60E-06
CYC1	1.26059538	1.140807252	1.392961615	5.47E-06
COL4A1	1.243294574	1.130811737	1.366966179	6.77E-06
CFH	0.849676965	0.788501232	0.915599007	1.93E-05
PLEC	1.294376697	1.14585272	1.462152164	3.33E-05
ISCA1	0.806142429	0.726298007	0.894764421	5.13E-05
ACAT1	0.837857817	0.767415429	0.914766233	7.87E-05
LDHB	0.899841978	0.853209478	0.949023195	0.00010146
PMPCB	0.74867059	0.645982933	0.867681828	0.000120265
OCRL	1.27707851	1.126419127	1.447888695	0.000134193
AIFM1	1.307046647	1.13871448	1.500262767	0.000140877
PNPLA8	0.768073511	0.664699896	0.887523712	0.000346451
LIPT1	0.759439006	0.653149418	0.883025519	0.000347431
SPP1	1.067761777	1.029730274	1.107197916	0.000395285
STAT4	0.86321356	0.795588444	0.936586819	0.00040945
PNPT1	1.496249035	1.191579675	1.878817861	0.000522718
MRPL12	1.208196514	1.085559471	1.34468802	0.000533644
B3GALNT2	1.354562308	1.138074573	1.612230947	0.000636251
SLC13A3	1.762345471	1.254487085	2.47580194	0.001085918
SLC25A10	1.163820928	1.060683628	1.276986951	0.001353882
PUS1	1.205671608	1.073105458	1.354614327	0.001648451
COQ9	1.24082606	1.081611228	1.42347756	0.002072377
LONP1	1.211410407	1.071143763	1.370045015	0.002253704
COX8A	1.223674993	1.074030371	1.394169596	0.002420737
MDH2	1.262283649	1.081491811	1.473298268	0.00314427
SDHA	1.178706102	1.056143896	1.31549127	0.003334505
RPS14	0.823374706	0.721615845	0.939483121	0.003883871
CHCHD10	1.157671516	1.047761842	1.279110659	0.004019051
MVK	1.263045725	1.077199379	1.480955647	0.004031182
GOT2	1.154586796	1.046825358	1.273441323	0.004035511
CALR	1.249820427	1.070823232	1.458738523	0.004689503
GAA	1.1699538	1.049114828	1.304711228	0.004772929
UQCRC2	0.887590556	0.817006413	0.96427272	0.004795146
BCS1L	1.285957803	1.077658158	1.534519513	0.005279308
CARS2	0.796614885	0.677415893	0.936788288	0.005967619
AARS2	1.267256032	1.067003396	1.505091602	0.00695509
DGUOK	1.310758295	1.074293857	1.599271276	0.007676243
POMT1	1.248295544	1.058081335	1.472705086	0.008556355
HBB	0.951090202	0.915877758	0.987656447	0.009181143
MPV17	0.784154438	0.65177414	0.943422183	0.009957435
NFS1	0.915417627	0.855281274	0.979782274	0.010800004
NDUFS8	1.162342803	1.035146621	1.305168528	0.010954615
DLD	0.882592997	0.800396714	0.973230381	0.012280017
ACAT2	1.129618	1.026633654	1.242932978	0.012458423
HMGCL	0.832831261	0.720573829	0.96257716	0.01327563
SLC39A8	0.9071855	0.839304342	0.980556743	0.014097172
HSD17B10	1.214473036	1.038682228	1.420015396	0.014862666
RNASEH1	1.201388272	1.0358516	1.393378917	0.015281626
PDSS1	1.14609988	1.025810544	1.280494672	0.015934724
RMND1	1.088052122	1.015160254	1.166177869	0.017067422
NDUFC2	0.922578528	0.863232656	0.986004335	0.01752769
ACADM	0.901868465	0.82795995	0.982374483	0.017904461
MECP2	1.146747015	1.023138356	1.285289237	0.018619957
SLC25A26	0.820757247	0.695896857	0.96802055	0.018977119
TMEM126B	0.885188583	0.799352057	0.980242462	0.019108109
TACO1	1.145378313	1.021986782	1.283667757	0.01959969
TUFM	1.191074107	1.028253034	1.379677454	0.019729356
UQCRQ	1.129958384	1.01955437	1.252317665	0.019852132
NDUFV1	1.153198819	1.021137984	1.302338703	0.021615533
FKRP	1.202883925	1.023310999	1.413968713	0.025135719
ATAD3A	1.129263565	1.014475481	1.257039941	0.026233321
SFXN4	0.851558785	0.737775484	0.982890297	0.028106821
SLC25A42	0.858191603	0.748180463	0.984378588	0.028895308
UQCRB	1.090229765	1.008661284	1.178394531	0.029456573
PDHA1	1.152771616	1.013963499	1.310582087	0.029870984
SLC16A8	0.726887144	0.542770994	0.973458281	0.032316591
TXN2	1.259251435	1.017589714	1.558304055	0.0339764
OGDH	1.124138667	1.007949914	1.253720771	0.03553401
TSFM	1.181909717	1.011248558	1.381372134	0.035680544
RRM2B	1.127054293	1.007146019	1.261238545	0.03715716
COX5A	1.165538033	1.007656468	1.348156786	0.03914411
TK2	0.808873466	0.657448286	0.995175283	0.044888697
TIMM22	0.863797518	0.748501328	0.996853479	0.045168884
GFM1	0.868780226	0.756447644	0.997794213	0.046456366
CYP27A1	0.934182711	0.871383963	1.001507228	0.055168692
LIAS	0.850940326	0.719370919	1.006573132	0.05963077
PITRM1	1.141846957	0.994534856	1.310979164	0.059808413
LDHC	1.117311579	0.990726806	1.260070038	0.070590305
SERAC1	0.678726454	0.445830292	1.033284655	0.070720318
TET2	0.663926752	0.425012293	1.037143487	0.071905931
WARS2	0.908155562	0.816781458	1.009751771	0.07497787
SCO1	0.909297194	0.81666812	1.012432549	0.082818597
NDUFA12	1.100633941	0.984233161	1.230800912	0.092704526
MYC	0.954281745	0.903526006	1.007888697	0.093312874
SLC25A4	1.063867409	0.9875003	1.146140274	0.103313321
CFI	0.864506182	0.725196545	1.030577082	0.10437318
LIPA	0.938581039	0.869029432	1.013699116	0.106614777
SDHB	0.883856801	0.76063738	1.027037146	0.107027739
KY	1.199645129	0.960270251	1.498691056	0.108944384
NDUFAF2	1.109658189	0.976963863	1.260375478	0.109309734
NDUFV2	0.884314967	0.760458556	1.028343957	0.110283671
KCNN4	0.898407811	0.786863444	1.02576451	0.113222284
CLPB	1.363374448	0.917381768	2.026190132	0.125182616
GYS2	0.721428884	0.47266287	1.101122316	0.130161883
TARS2	1.130504089	0.964220977	1.325463278	0.130758673
NDUFA4	0.921806273	0.828472494	1.025654819	0.134945665
SLC16A7	0.704047638	0.443307174	1.118148106	0.137067095
GATA1	0.708438354	0.448666808	1.118613842	0.139138543
LDHAL6B	1.355843413	0.903987457	2.033558481	0.141044576
HLA-DRB1	1.017148541	0.994097352	1.040734241	0.146005469
RARS2	1.126250615	0.958761421	1.322999047	0.147808492
NDUFA8	1.135707704	0.955608717	1.349749082	0.148588875
ECHS1	1.103764498	0.964366686	1.263312062	0.151792531
LRPPRC	1.110793329	0.961941137	1.282679129	0.15232084
LDHD	1.081955501	0.971011474	1.205575564	0.153570435
FARS2	0.897629804	0.771976515	1.043735462	0.160431386
RHCE	0.796635552	0.577577271	1.098776277	0.165805662
MRPL3	1.090064177	0.964535024	1.231930288	0.167125321
COG8	1.19505113	0.928078783	1.538821088	0.167170733
MRPS34	1.0932716	0.961984117	1.242476638	0.17188005
COX4I1	1.11472537	0.953693917	1.302947022	0.172454936
NDUFA10	0.933285166	0.844426897	1.031493909	0.176204188
NDUFS4	0.944208949	0.865380516	1.030217947	0.196822285
LYST	0.911288095	0.791232517	1.049559989	0.19744791
NDUFAF4	1.074627546	0.962715319	1.19954917	0.199577897
FLI1	0.831751155	0.617739791	1.119905168	0.224818684
SOD1	1.093023341	0.946051422	1.262827788	0.227335942
NDUFA13	1.096381544	0.944038551	1.273308689	0.228011559
POMT2	0.927890259	0.821038785	1.048647576	0.230534782
ADAMTS13	1.226267958	0.875911447	1.716763848	0.234759427
NDUFS7	1.094995758	0.941623049	1.273350002	0.238515028
RHAG	1.194391216	0.887225292	1.607900935	0.241556433
MIPEP	1.065394108	0.958152935	1.184638239	0.241905824
SLC16A1	0.779328322	0.512909275	1.184132677	0.242758214
GFM2	1.106504623	0.931408191	1.314517623	0.249530019
NDUFA9	1.077893895	0.942440788	1.232815115	0.273627164
GTPBP3	0.929927171	0.813965965	1.062408725	0.285029865
CD46	1.051664518	0.958220218	1.154221375	0.288672476
PDSS2	1.086419239	0.931278331	1.267404946	0.291731182
DAG1	1.070097808	0.940880684	1.217061141	0.302142676
NDUFB11	1.089216986	0.9242627	1.283610864	0.30774482
NGLY1	0.919043934	0.769559073	1.097565844	0.351284997
SURF1	1.071200436	0.924931906	1.240599839	0.358512163
NDUFB8	0.912528329	0.749167462	1.111511103	0.36307908
PYGL	1.03231221	0.963806235	1.105687491	0.364030281
YARS2	1.091999341	0.901506106	1.322744852	0.368208804
SLC25A13	1.052456642	0.940788533	1.177379341	0.37164322
SLC25A3	1.079543422	0.910333841	1.280205071	0.378897853
SLC7A7	1.0347162	0.957662945	1.117969134	0.387403002
EARS2	1.065147773	0.922826065	1.229418871	0.38843706
NDUFS2	1.069003773	0.915890135	1.247714133	0.397541709
TRMT5	0.950116826	0.843828825	1.069792778	0.397898256
INPP5K	1.198388108	0.78732277	1.824072808	0.398470527
MRPS14	0.925132632	0.771782471	1.108952872	0.400030582
COX16	1.057235463	0.921147965	1.213428099	0.428549886
PNPLA2	0.958710188	0.862545364	1.065596388	0.434289749
PLA2G6	0.904808352	0.703558529	1.163624801	0.435781399
NARS2	0.961309613	0.868056575	1.064580579	0.448499868
SIL1	1.040019677	0.936887005	1.154505209	0.461461826
TP53	0.946197981	0.814342487	1.099403058	0.470123878
RHD	1.174824306	0.75814583	1.820510111	0.470923536
FOXRED1	1.046234361	0.922320279	1.186796347	0.482228841
PIGA	1.05227065	0.905518782	1.222805691	0.506138033
MTFMT	0.938851305	0.770945531	1.143325614	0.53023869
COX6B1	0.956004348	0.826051816	1.106400708	0.546130784
LIPT2	0.934047628	0.744010127	1.172625129	0.556620439
MTO1	0.955135886	0.81774924	1.115604291	0.562380094
PHKG2	0.960931648	0.826130896	1.117727996	0.605322859
COX6A2	1.091181581	0.781970611	1.522662393	0.607746744
NDUFB10	0.973445098	0.870812476	1.088173843	0.635886667
POLG2	0.953551162	0.782664187	1.161749615	0.636907921
MRPS28	1.022281121	0.93268176	1.120487968	0.637741784
EMB	0.915522615	0.633495118	1.323106739	0.638524338
PDP1	0.961502315	0.814901113	1.134477161	0.641845644
COQ2	0.971952818	0.859535267	1.09907332	0.650101168
MRPS22	0.964704451	0.815306639	1.141478106	0.675526901
POMGNT1	0.974923912	0.860183919	1.104969081	0.690982875
HTRA2	1.032142156	0.880870744	1.209391317	0.695609615
SYNJ1	0.970484478	0.830982877	1.133404969	0.705143993
VPS13A	1.029645352	0.883821944	1.199528432	0.707702155
RB1	1.024340582	0.898168661	1.16823674	0.719902284
ALDH4A1	0.982973327	0.893561497	1.081331911	0.724131302
NDUFS3	1.035298288	0.840210047	1.275684037	0.744700355
C1QBP	0.982294026	0.881749356	1.094303666	0.745745001
NDUFA11	1.02081732	0.900584069	1.157102415	0.74726669
FBXL4	1.075739133	0.689924797	1.677305537	0.747338668
NDUFA1	0.97742714	0.839467567	1.13805923	0.768681899
ATPAF2	0.9696238	0.786615349	1.195209721	0.772546764
NDUFB3	0.986216061	0.893865491	1.08810792	0.782020164
PC	0.984105815	0.878075589	1.102939505	0.782965495
LYRM7	0.970901689	0.777724904	1.212061083	0.794181504
TMEM70	1.015322369	0.896360407	1.150072566	0.810983449
POLG	1.020108671	0.864905533	1.203162265	0.813099716
SLC5A12	0.960251558	0.684324243	1.347435905	0.814468312
CA5A	0.96279414	0.652052796	1.421621933	0.848770991
NDUFAF3	1.01374953	0.877712896	1.170870469	0.852640897
PDHX	0.989509713	0.873657596	1.1207245	0.868165202
MRPL44	1.013264658	0.861056743	1.192378173	0.87392768
SUCLG1	1.012086217	0.85878369	1.192754967	0.886008856
COX10	1.011596626	0.860654831	1.189010618	0.888780476
FASTKD2	1.012414055	0.834079436	1.228878418	0.900683792
IRAK1	1.005951561	0.903440434	1.120094369	0.913829368
DNM1L	1.005902611	0.87339327	1.158515982	0.93491684
NDUFAF1	1.004676873	0.868701709	1.161935805	0.949856401
PNPO	0.997585898	0.902642419	1.102515905	0.962220599
CHEK2	0.996804649	0.863185643	1.151107546	0.965236159
HS6ST2	0.997665101	0.890923497	1.117195423	0.967703482
CPT2	0.998511406	0.860311566	1.158911571	0.984362824
TCIRG1	1.000865195	0.910541408	1.100148912	0.985701564
